# Supplementary material for: Phenological Plant Pattern in the Topographic Complex Karstic Landscape of the Northern Dinaric Alps
Source: Plants (Basel). 2025 Apr 1;14(7):1093. doi: 10.3390/plants14071093 (PMC11991487; doi:10.3390/plants14071093)
Supplement: Supplementary file 1 [file plants-14-01093-s001.zip]

Archive with 2 entries (2 files):
- Supplemenatry material Figure S1.pdf
- Supplementary material (Table S1, Table S2).xlsx
