# Supplementary material for: Phenological Plant Pattern in the Topographic Complex Karstic Landscape of the Northern Dinaric Alps
Source: Plants (Basel). 2025 Apr 1;14(7):1093. doi: 10.3390/plants14071093 (PMC11991487; doi:10.3390/plants14071093)
Supplement: Supplementary file 1 [file plants-14-01093-s001.zip › Supplementary material (Table S1, Table S2).xlsx]

## Sheet: Table S1
Group number	1	1	1	1	1	1	1	1	1	1	1	1	1	1	1	1	1	1	1	1	1	1	1	1	1	1	1	1	1	1	1	1	1	1	1	1	1	1	1	1	1	1	1	1	1	1	1	1	1
Original number	144	177	178	141	142	143	182	183	184	179	180	181	88	99	100	79	80	81	138	139	140	101	136	137	185	251	252	253	236	237	250	277	278	279	254	272	276	189	201	202	186	187	188	206	207	235	203	204	205
Asarum europaeum	.	2	1	.	.	.	+	+	.	1	1	2	2	.	+	1	2	1	.	.	.	+	.	.	.	.	.	.	.	.	.	.	.	.	.	.	.	.	1	2	1	.	+	+	+	.	2	+	1
Galanthus nivalis	.	.	+	.	.	.	.	+	+	+	+	+	+	.	.	+	+	+	.	.	.	.	.	.	+	.	.	.	.	.	.	.	.	.	.	.	.	.	.	+	+	.	.	.	.	.	+	.	.
Quercus petraea	.	.	+	.	.	.	.	+	.	+	+	.	.	1	2	.	.	.	+	.	.	1	.	.	.	+	+	+	1	+	+	.	+	.	.	.	+	+	+	.	.	+	+	.	.	+	.	.	.
Campanula trachelium	.	+	+	+	+	+	+	.	.	.	.	+	.	.	.	.	.	.	1	1	1	.	.	+	.	.	.	.	.	+	.	.	.	.	.	.	.	.	+	.	+	+	.	.	.	.	.	+	.
Anemone nemorosa	+	.	.	1	1	1	.	.	.	.	.	.	.	.	.	.	.	.	+	1	+	.	+	1	.	.	.	.	.	.	.	.	.	.	.	.	.	.	.	.	.	.	.	.	.	.	.	.	.
Corylus avellana	.	.	.	.	.	.	.	.	.	.	.	.	+	.	.	.	.	+	+	1	+	.	+	.	.	.	.	.	.	.	.	+	+	+	.	.	.	.	.	.	.	.	.	.	.	.	+	+	+
Veratrum nigrum	.	.	.	+	.	+	.	.	.	.	.	.	.	.	.	.	.	.	.	+	+	.	.	.	.	.	.	.	.	.	.	.	.	.	.	.	.	.	.	.	.	.	.	.	.	.	.	.	.
Serratula tinctoria	.	.	.	.	.	.	.	.	.	+	.	+	.	.	.	.	.	.	+	.	.	.	+	.	+	.	.	.	.	.	.	.	.	.	.	.	.	.	.	+	.	.	.	.	.	.	.	.	.
Dentaria enneaphyllos	2	2	3	2	2	2	2	2	3	2	2	1	2	2	1	1	2	+	2	1	2	1	2	1	3	2	3	2	1	1	2	3	3	1	2	2	3	2	2	2	2	2	3	2	2	2	2	2	3
Lathyrus vernus	.	.	+	+	+	+	+	+	.	.	+	+	+	.	.	+	.	.	1	+	+	+	+	+	.	.	.	.	.	+	.	.	.	.	.	.	.	+	.	+	+	+	+	.	.	.	+	+	.
Convallaria majalis	.	+	.	.	.	.	+	.	.	+	1	2	2	.	+	1	+	.	2	.	.	+	3	+	.	.	.	.	.	.	.	.	.	+	.	.	.	+	+	+	+	1	+	.	.	.	+	.	.
Tilia cordata	.	.	.	1	+	1	.	.	.	.	.	.	.	.	+	.	+	+	.	.	.	.	+	+	.	+	.	+	+	1	+	.	+	+	.	+	+	.	.	.	.	.	.	.	.	+	.	.	.
Symphytum tuberosum	.	+	.	+	+	1	.	+	.	.	1	+	+	.	.	.	.	.	+	.	.	.	.	.	.	.	.	+	.	+	+	.	.	.	+	.	+	+	.	.	.	.	.	+	.	.	+	.	.
Fragaria moschata	.	.	.	.	.	.	.	.	.	.	.	.	.	.	.	.	.	.	.	.	.	.	.	.	.	.	.	.	.	.	.	.	.	.	.	.	.	.	.	.	.	.	.	.	.	.	.	.	.
Primula vulgaris	.	.	.	+	.	.	.	.	.	.	.	.	.	.	.	.	.	.	+	1	+	+	.	.	.	.	.	.	.	.	.	.	.	.	.	.	.	.	.	.	.	.	.	.	.	.	.	.	+
Polygonatum multiflorum	.	.	.	.	.	.	.	.	.	.	.	.	.	.	.	.	.	.	.	.	.	.	.	.	.	.	.	.	.	+	.	.	.	.	.	.	.	.	.	.	.	.	.	.	.	2	.	.	.
Salvia glutinosa	.	.	.	.	+	.	.	.	.	.	.	.	.	.	.	.	.	.	1	.	+	.	1	1	.	.	.	.	.	.	1	.	.	.	.	.	.	.	.	.	.	.	.	.	.	.	.	.	.
Mercurialis perennis	+	+	.	.	.	.	.	.	.	.	.	.	+	+	2	.	.	+	.	.	+	1	.	.	.	.	.	.	.	.	.	.	.	.	.	.	.	.	+	.	.	.	.	.	+	.	+	+	.
Melica nutans	.	.	.	.	.	.	.	.	.	.	.	.	.	.	.	.	.	.	.	+	.	.	.	.	.	.	.	.	.	.	.	.	.	.	.	.	.	.	.	.	.	.	.	.	.	.	.	.	.
Carex digitata	.	.	+	.	+	+	.	.	.	.	.	.	.	.	.	.	+	1	+	+	+	.	+	+	.	.	.	.	+	+	+	.	.	.	.	2	1	.	+	+	.	.	.	+	.	.	.	+	+
Helleborus multifidus ssp. istriacus	.	2	1	+	.	.	1	.	.	1	+	+	1	.	+	+	.	+	+	+	+	+	1	1	.	.	.	.	+	1	.	.	.	.	.	.	.	.	2	3	.	.	.	2	+	1	2	2	1
Acer monspessulanum	.	.	.	.	.	.	.	.	.	.	.	.	+	.	.	.	.	.	.	.	.	.	.	.	.	.	.	.	.	.	.	.	.	.	.	+	.	.	.	.	.	.	.	.	.	.	.	.	.
Melittis melissophyllum	.	.	.	.	.	+	.	.	.	.	.	.	+	.	.	+	.	.	.	.	.	.	.	.	.	.	.	.	.	.	.	.	.	.	.	.	.	+	.	+	.	+	+	.	+	.	.	+	.
Acer campestre	.	+	.	.	.	.	.	.	.	.	+	.	+	.	+	+	.	.	+	+	+	+	.	.	.	+	+	+	.	+	+	.	.	.	+	+	.	.	+	+	.	.	+	.	.	.	.	.	.
Aristolochia lutea	.	.	.	.	.	.	.	.	.	.	.	.	+	.	.	.	.	.	.	.	.	.	.	.	.	.	.	.	.	.	.	.	.	.	.	.	.	.	.	.	.	.	.	.	.	.	.	.	.
Euonymus europaeus	.	.	.	.	.	.	.	.	.	.	.	.	.	.	.	.	.	.	.	.	.	+	.	.	.	.	.	.	.	.	.	.	.	.	.	.	.	.	.	.	.	.	.	.	.	.	.	+	.
Paeonia officinalis	.	.	.	.	.	.	.	.	.	.	.	.	+	.	.	.	.	.	.	+	.	+	.	.	.	.	.	.	.	.	+	+	.	.	+	.	.	+	.	.	.	.	+	.	.	.	.	.	.
Vincetoxicum hirundinaria	.	.	.	.	.	.	.	.	.	.	.	.	.	.	.	.	.	.	.	.	.	.	.	.	.	.	.	.	.	.	.	.	.	.	.	.	.	.	.	.	.	.	.	.	.	.	.	.	.
Lathyrus sylvestris	.	.	.	.	.	.	.	.	.	.	.	.	.	.	.	.	.	.	.	.	.	.	.	.	.	.	.	.	.	.	.	.	.	.	.	.	.	.	.	.	.	.	.	.	.	.	.	.	.
Genista tinctoria	.	.	.	.	.	.	.	.	.	.	.	.	.	.	.	.	.	.	.	.	.	.	.	.	.	.	.	.	.	.	.	.	.	.	.	.	.	.	.	.	.	.	.	.	.	.	.	.	.
Lathyrus niger	.	.	.	.	.	.	.	.	.	.	.	.	.	.	.	.	.	.	.	.	.	.	.	.	.	.	.	.	.	.	.	.	.	.	.	.	.	.	.	.	.	.	.	.	.	.	.	.	.
Dactylorhiza maculata agg.	.	.	.	.	.	.	.	.	.	.	.	.	.	.	.	.	.	.	.	.	.	.	.	.	.	.	.	.	.	.	.	.	.	.	.	.	.	.	.	.	.	.	.	.	.	.	.	.	.
Campanula persicifolia	.	.	.	.	.	.	.	.	.	.	.	.	.	.	.	.	.	.	.	.	.	.	.	.	.	.	.	.	.	.	.	.	.	.	.	.	.	.	.	.	.	.	.	.	.	.	.	.	.
Festuca heterophylla	.	.	.	.	.	.	.	.	.	.	.	.	.	.	.	.	.	.	.	.	.	.	.	.	.	.	.	.	.	.	.	.	.	.	.	.	.	.	.	.	.	.	.	.	.	.	.	.	.
Cotinus coggygria	.	.	.	.	.	.	.	.	.	.	.	.	.	.	.	.	.	.	.	.	.	.	.	.	.	.	.	.	.	.	.	.	.	.	.	.	.	.	.	.	.	.	.	.	.	.	.	.	.
Brachypodium rupestre	.	.	.	.	.	.	.	.	.	.	.	.	.	.	.	.	.	.	.	.	.	.	.	.	.	.	.	.	.	.	.	.	.	.	.	.	.	.	.	.	.	.	.	.	.	.	.	.	.
Carex humilis	.	.	.	.	.	.	.	.	.	.	.	.	.	.	.	.	.	.	.	.	.	.	.	.	.	.	.	.	.	.	.	.	.	.	.	.	.	.	.	.	.	.	.	.	.	.	.	.	.
Prunus spinosa	.	.	.	.	.	.	.	.	.	.	.	.	.	.	.	.	.	.	.	.	.	.	.	.	.	.	.	.	.	.	.	.	.	.	.	.	.	.	.	.	.	.	.	.	.	.	.	.	.
Dictamnus albus	.	.	.	.	.	.	.	.	.	.	.	.	.	.	.	.	.	.	.	.	.	.	.	.	.	.	.	.	.	.	.	.	.	.	.	.	.	.	.	.	.	.	.	.	.	.	.	.	.
Teucrium chamaedrys	.	.	.	.	.	.	.	.	.	.	.	.	.	.	.	.	.	.	.	.	.	.	.	.	.	.	.	.	.	.	.	.	.	.	.	.	.	.	.	.	.	.	.	.	.	.	.	.	.
Asparagus tenuifolius	.	.	.	.	.	.	.	.	.	.	.	.	.	.	.	.	.	.	.	.	.	.	.	.	.	.	.	.	.	.	.	.	.	.	.	.	.	.	.	.	.	.	.	.	.	.	+	.	.
Silene nutans	.	.	.	.	.	.	.	.	.	.	.	.	.	.	.	.	.	.	.	.	.	.	.	.	.	.	.	.	.	.	.	.	.	.	.	.	.	.	.	.	.	.	.	.	.	.	.	.	.
Galium lucidum	.	.	.	.	.	.	.	.	.	.	.	.	.	.	.	.	.	.	.	.	.	.	.	.	.	.	.	.	.	.	.	.	.	.	.	.	.	.	.	.	.	.	.	.	.	.	.	.	.
Allium sphaerocephalon	.	.	.	.	.	.	.	.	.	.	.	.	.	.	.	.	.	.	.	.	.	.	.	.	.	.	.	.	.	.	.	.	.	.	.	.	.	.	.	.	.	.	.	.	.	.	.	.	.
Melica uniflora	.	.	.	.	.	.	.	.	.	.	.	.	.	.	.	.	.	.	.	.	.	.	.	.	.	.	.	.	.	.	.	.	.	.	.	.	.	.	.	.	.	.	.	.	.	.	.	.	.
Polygonatum odoratum	.	.	.	.	.	.	.	.	.	.	.	.	.	.	.	.	.	.	.	.	.	.	.	.	.	.	.	.	.	.	.	.	.	.	.	.	.	.	.	.	.	.	.	.	.	.	.	.	.
Moehringia muscosa	.	.	.	+	+	+	.	.	.	.	.	.	.	.	.	.	.	.	.	.	.	.	.	.	.	.	.	.	.	.	.	+	.	.	.	.	.	+	.	.	.	.	+	.	.	.	.	.	.
Asplenium trichomanes	+	.	.	+	.	.	.	.	.	.	.	.	.	.	.	.	.	.	.	.	.	.	.	.	.	.	.	.	.	.	.	.	.	.	.	.	.	.	.	.	.	.	.	.	.	.	.	.	.
Campanula pyramidalis	.	.	.	.	.	.	.	.	.	.	.	.	.	.	.	.	.	.	.	.	.	.	.	.	.	.	.	.	.	.	.	.	.	.	.	.	.	.	.	.	.	.	.	.	.	.	.	.	.
Geranium robertianum	.	.	.	.	.	.	.	.	.	.	.	.	.	.	.	.	.	.	.	.	.	.	.	.	.	.	.	.	.	.	.	.	.	.	.	.	.	.	.	.	.	.	.	.	.	.	.	.	.
Prunus mahaleb	.	.	.	.	.	.	.	.	.	.	.	.	.	.	.	.	.	.	.	.	.	.	.	.	.	.	.	.	.	.	.	.	.	.	.	.	.	.	.	.	.	.	.	.	.	.	.	.	.
Asplenium ruta-muraria	.	.	.	.	.	.	.	.	.	.	.	.	.	.	.	.	.	.	.	.	.	.	.	.	.	.	.	.	.	.	.	.	.	.	.	.	.	.	.	.	.	.	.	.	.	.	.	.	.
Ajuga reptans	.	.	.	.	.	.	.	.	.	.	.	.	.	.	.	.	.	.	.	.	.	+	.	.	.	.	.	.	.	.	.	.	.	.	.	.	.	.	+	.	.	.	.	+	.	.	.	+	.
Frangula rupestris	.	.	.	.	.	.	.	.	.	.	.	.	.	.	.	.	.	.	.	.	.	.	.	.	.	.	.	.	.	.	.	.	.	.	.	.	.	.	.	.	.	.	.	.	.	.	.	.	.
Hepatica nobilis	.	1	+	.	.	.	.	1	.	.	+	+	+	.	.	1	+	2	.	.	.	.	.	.	.	2	2	1	.	.	1	+	+	1	1	.	+	+	.	.	+	+	.	+	1	.	+	+	1
Galeobdolon montanum	.	+	+	1	1	1	.	.	.	.	.	.	.	.	.	+	2	3	.	1	2	.	1	2	.	.	.	.	.	.	.	.	.	.	.	.	.	2	+	+	2	1	1	2	+	.	+	+	1
Hedera helix	.	+	+	.	.	.	.	+	+	.	.	.	.	.	.	+	+	.	1	.	.	.	+	1	+	.	.	.	.	.	.	.	+	1	.	+	.	.	.	+	.	.	+	.	.	.	.	.	.
Sesleria autumnalis	1	.	.	2	2	2	.	+	.	+	+	+	1	.	1	+	+	1	+	1	+	1	+	+	.	.	.	1	.	1	2	1	+	.	2	1	+	2	+	+	+	1	1	+	.	.	+	+	+
Fraxinus ornus	+	+	+	+	1	1	+	.	1	+	+	.	.	1	1	1	+	+	+	1	2	3	.	+	+	2	+	.	+	+	2	1	+	.	.	.	1	+	.	+	1	+	+	.	.	2	.	.	.
Quercus cerris	.	+	.	+	.	+	.	+	+	+	+	+	.	+	+	.	.	.	+	+	+	.	+	+	+	+	.	+	+	+	.	+	+	+	2	.	.	.	.	.	+	+	.	.	.	.	.	.	.
Mercurialis ovata	+	.	.	.	+	+	+	.	.	.	.	.	.	.	.	.	.	+	.	+	.	.	.	.	.	.	.	.	.	.	.	.	.	+	.	.	.	.	.	.	.	+	.	.	.	+	.	.	.
Ostrya carpinifolia	.	.	.	.	.	.	.	.	.	.	.	.	.	.	.	.	.	.	.	.	.	.	.	.	.	.	.	.	.	.	.	.	.	.	.	.	.	.	.	.	.	.	.	.	.	.	.	.	.
Quercus pubescens	.	.	.	.	.	.	.	.	.	.	.	.	.	.	.	.	.	.	.	.	.	.	.	.	.	.	.	.	.	.	.	.	.	.	.	.	.	.	.	.	.	.	.	.	.	.	.	.	.
Viola reichenbachiana	.	+	.	.	.	.	.	.	.	.	.	.	.	.	.	+	.	.	+	.	+	.	.	.	.	.	.	.	.	.	.	.	.	.	.	.	.	.	.	.	.	.	.	.	.	.	.	+	.
Cornus mas	.	.	+	.	.	.	.	.	.	.	.	.	.	.	.	.	.	.	.	.	.	.	.	.	.	.	.	.	.	+	.	.	.	.	.	.	.	.	.	.	.	.	.	.	.	.	.	.	.
Cnidium silaifolium	.	.	.	.	.	.	.	.	.	.	.	.	.	.	.	.	.	.	.	.	.	.	.	.	.	.	.	.	.	.	.	.	.	.	.	.	.	.	.	.	.	.	.	.	.	.	.	.	.
Carex montana	.	.	.	.	.	.	.	.	.	.	.	.	.	.	.	.	.	.	.	.	.	.	.	.	.	.	.	.	.	+	.	.	.	.	.	.	.	.	.	.	.	.	.	.	.	.	.	.	.
Bromopsis erecta	.	.	.	.	.	.	.	.	.	.	.	.	.	.	.	.	.	.	.	.	.	.	.	.	.	.	.	.	.	.	.	.	.	.	.	.	.	+	.	.	.	.	.	.	.	.	.	.	.
Iris graminea	.	.	.	.	.	.	.	.	.	.	.	.	.	.	.	+	.	.	.	.	.	+	.	.	.	.	.	.	.	.	.	.	.	.	.	.	.	.	+	.	.	.	.	.	.	.	+	.	.
Viola hirta	.	.	.	.	.	.	.	.	.	.	.	.	.	.	.	.	.	.	.	.	.	.	.	.	.	.	.	.	.	.	.	.	.	.	.	.	.	.	.	.	.	.	.	+	.	.	.	.	.
Neottia nidus-avis	.	.	.	.	.	.	.	.	.	.	+	.	.	+	.	+	.	.	.	+	.	.	.	.	.	.	.	.	.	.	.	.	.	.	.	.	.	.	.	.	.	.	+	.	.	.	.	.	.
Allium carinatum ssp. pulchellum	.	.	.	.	.	.	.	.	.	.	.	.	.	.	.	.	.	.	.	.	.	.	.	.	.	.	.	.	.	.	.	.	.	.	.	.	.	.	.	.	.	.	.	.	.	.	.	.	+
Crataegus monogyna	.	.	.	.	.	.	.	.	.	.	+	.	.	.	.	.	.	.	.	.	.	.	.	.	.	.	.	.	.	.	.	.	.	.	.	.	.	.	.	.	.	.	.	.	.	.	+	.	.
Juniperus communis	.	.	.	.	.	.	.	.	.	.	.	.	.	.	.	.	.	.	.	.	.	.	.	.	.	.	.	.	.	.	.	.	.	.	.	.	.	.	.	.	.	.	.	.	.	.	.	.	.
Anthericum ramosum	.	.	.	.	.	.	.	.	.	.	.	.	.	.	.	.	.	.	.	.	.	.	.	.	.	.	.	.	.	.	.	.	.	.	.	.	.	.	.	.	.	.	.	.	.	.	.	.	.
Sorbus aria	.	.	.	.	.	.	.	.	.	.	.	.	.	.	.	.	.	.	.	.	.	.	.	.	.	.	.	.	.	.	.	.	.	+	.	.	.	.	.	.	.	.	.	.	.	.	.	.	.
Rosa canina	.	.	.	.	.	.	.	.	.	.	.	.	.	.	.	.	.	.	.	.	.	.	.	.	.	.	.	.	.	.	.	.	.	.	.	.	.	.	.	.	.	.	.	.	.	.	.	.	.
Betonica serotina	.	.	.	.	.	.	.	.	.	.	.	.	.	.	.	.	.	.	.	.	.	.	.	.	.	.	.	.	.	.	.	.	.	.	.	.	.	.	.	.	.	.	.	.	.	.	.	.	.
Peucedanum oreoselinum	.	.	.	.	.	.	.	.	.	.	.	.	.	.	.	.	.	.	.	.	.	.	.	.	.	.	.	.	.	.	.	.	.	.	.	.	.	.	.	.	.	.	.	.	.	.	.	.	.
Dactylis glomerata	.	.	.	.	.	.	.	.	.	.	.	.	.	.	.	.	.	.	.	.	.	.	.	.	.	.	.	.	.	.	.	.	.	.	.	.	.	.	.	.	.	.	.	.	.	.	.	.	.
Carpinus betulus	.	.	.	.	.	.	.	.	+	.	.	.	.	.	.	.	.	.	.	.	.	+	.	.	+	.	.	.	.	.	.	.	.	.	.	+	.	.	.	.	.	.	.	.	.	.	.	.	.
Rubus fruticosus agg.	.	.	.	.	.	.	.	.	.	.	.	.	.	.	.	.	.	.	.	.	.	.	.	.	.	.	.	.	.	.	.	.	.	.	.	.	.	.	.	.	.	.	.	.	.	.	.	.	.
Cephalanthera longifolia	.	.	.	.	.	.	.	.	.	.	.	.	.	.	.	.	.	.	.	.	.	.	.	.	.	.	.	.	.	.	.	.	.	.	.	.	.	.	.	.	.	.	.	.	.	.	.	.	.
Mycelis muralis	.	.	.	.	.	.	.	.	.	.	.	.	.	.	.	.	.	.	.	.	.	.	.	.	.	.	.	.	.	.	.	.	.	.	.	.	.	.	.	.	.	.	.	.	.	.	.	.	.
Dentaria bulbifera	.	.	.	.	.	.	.	.	.	.	.	.	.	.	.	.	.	.	.	.	.	.	.	.	.	.	.	.	+	+	.	.	.	.	.	.	.	.	.	.	.	.	.	.	.	+	.	.	.
Clematis vitalba	.	.	.	.	.	.	.	.	.	.	.	.	.	.	.	.	.	.	.	.	.	.	.	.	.	.	.	.	.	.	.	.	.	.	.	.	.	.	.	.	.	.	.	.	.	.	.	.	.
Hieracium sabaudum	.	.	.	.	.	.	.	.	.	.	.	.	.	.	.	.	.	.	.	.	.	.	.	.	.	.	.	.	.	.	.	.	.	.	.	.	.	.	.	.	.	.	.	.	.	.	.	.	.
Lathyrus pannonicus ssp. collinus	.	.	.	.	.	.	.	.	.	.	.	.	.	.	.	.	.	.	.	.	.	.	.	.	.	.	.	.	.	.	.	.	.	.	.	.	.	.	.	.	.	.	.	.	.	.	.	.	.
Moehringia trinervia	.	.	.	.	.	.	.	.	.	.	.	.	.	.	.	.	+	+	.	.	.	.	.	.	.	.	.	.	.	.	.	.	.	.	.	.	.	.	.	.	.	.	.	.	.	.	.	.	.
Euphorbia cyparissias	.	.	.	.	.	.	.	.	.	.	.	.	.	.	.	.	.	.	.	.	.	.	.	.	.	.	.	.	.	.	.	.	.	.	.	.	.	.	.	.	.	.	.	.	.	.	.	.	.
Trifolium alpestre	.	.	.	.	.	.	.	.	.	.	.	.	.	.	.	.	.	.	.	.	.	.	.	.	.	.	.	.	.	.	.	.	.	.	.	.	.	.	.	.	.	.	.	.	.	.	.	.	.
Valeriana collina	.	.	.	.	.	.	.	.	.	.	.	.	.	.	.	.	.	.	.	.	.	.	.	.	.	.	.	.	.	.	.	.	.	.	.	.	.	.	.	.	.	.	.	.	.	.	.	.	.
Vicia tenuifolia	.	.	.	.	.	.	.	.	.	.	.	.	.	.	.	.	.	.	.	.	.	.	.	.	.	.	.	.	.	.	.	.	.	.	.	.	.	.	.	.	.	.	.	.	.	.	.	.	.
Galium laevigatum	.	.	+	.	.	.	.	.	.	.	.	.	.	.	.	.	.	.	.	.	.	.	.	.	.	.	.	.	.	.	.	.	.	.	.	.	.	.	.	.	.	.	.	.	.	.	.	.	.
Prunus avium	.	.	.	.	.	.	.	.	.	.	.	.	.	.	.	.	.	.	.	.	.	.	.	.	.	.	.	.	.	.	.	.	.	.	.	.	.	.	.	.	.	.	.	.	.	.	.	.	.
Peucedanum schottii	.	.	.	.	.	.	.	.	.	.	.	.	.	.	.	.	.	.	.	.	.	.	.	.	.	.	.	.	.	.	.	.	.	.	.	.	.	.	.	.	.	.	.	.	.	.	.	.	.
Hieracium murorum	.	.	.	.	.	.	.	.	.	.	.	.	.	.	.	.	.	.	.	.	.	.	.	.	.	.	.	.	.	.	.	.	.	.	.	.	.	.	.	.	.	.	+	.	.	.	.	.	.
Leucanthemum platylepis	.	.	.	.	.	.	.	.	.	.	.	.	.	.	.	.	.	.	.	.	.	.	.	.	.	.	.	.	.	.	.	.	.	.	.	.	.	.	.	.	.	.	.	.	.	.	.	.	.
Filipendula vulgaris	.	.	.	.	.	.	.	.	.	.	.	.	.	.	.	.	.	.	.	.	.	.	.	.	.	.	.	.	.	.	.	.	.	.	.	.	.	.	.	.	.	.	.	.	.	.	.	.	.
Sorbus domestica	.	.	.	.	.	.	.	.	.	.	.	.	.	.	.	.	.	.	.	.	.	.	.	.	.	.	.	.	.	.	.	.	.	.	.	.	.	.	.	.	.	.	.	.	.	.	.	.	.
Thalictrum minus	.	.	.	.	.	.	.	.	.	.	.	.	.	.	.	.	.	.	.	.	.	.	.	.	.	.	.	.	.	.	.	.	.	.	.	.	.	.	.	.	.	.	.	.	.	.	.	.	.
Rhamnus cathartica	.	.	.	.	.	.	.	.	.	.	.	.	.	.	.	.	.	.	.	.	.	.	.	.	.	.	.	.	.	.	.	.	.	.	.	.	.	.	.	.	.	.	.	.	.	.	.	.	.
Carex caryophyllea	.	.	.	.	.	.	.	.	.	.	.	.	.	.	.	.	.	.	.	.	.	.	.	.	.	.	.	.	.	.	.	.	.	.	.	.	.	.	.	.	.	.	.	.	.	.	.	.	.
Solidago virgaurea	.	.	.	.	.	+	.	.	.	.	.	.	.	.	.	.	.	.	.	.	.	.	.	.	.	.	.	.	.	.	.	.	.	.	.	.	.	.	.	.	.	.	.	.	.	.	.	.	.
Maianthemum bifolium	.	.	.	.	.	.	.	.	.	.	.	.	.	+	.	.	.	.	.	.	.	.	.	.	.	.	.	.	.	.	.	.	.	.	.	.	.	.	.	.	.	.	.	.	.	.	.	.	.
Acer platanoides	.	.	.	.	.	.	.	.	.	.	.	.	.	.	.	.	.	.	+	.	.	.	.	.	.	.	.	.	.	.	.	.	.	.	.	.	.	.	.	.	.	.	.	.	.	.	.	.	.
Cirsium erisithales	.	.	.	.	.	.	.	.	.	.	.	.	.	.	.	.	.	.	.	.	.	.	.	.	.	.	.	.	.	.	.	.	.	.	.	.	.	+	.	.	.	.	.	.	.	.	.	.	.
Veronica chamaedrys	.	.	.	.	.	.	.	.	.	.	.	.	.	.	.	.	.	.	.	.	.	.	.	.	.	.	.	.	.	.	.	.	.	.	.	.	.	.	.	.	.	.	.	.	.	.	.	.	.
Lathyrus pratensis	.	.	.	.	.	.	.	.	.	.	.	.	.	.	.	.	.	.	.	.	.	.	.	.	.	.	.	.	.	.	.	.	.	.	.	.	.	.	.	.	.	.	.	.	.	.	.	.	.
Viola mirabilis	.	.	.	.	.	.	.	.	.	.	.	.	.	.	.	.	.	.	.	.	.	.	.	.	.	.	.	.	.	.	.	.	.	.	.	.	.	.	.	.	.	.	.	.	.	.	.	.	.
Serapias vomeracea	.	.	.	.	.	.	.	.	.	.	.	.	.	.	.	.	.	.	.	.	.	.	.	.	.	.	.	.	.	.	.	.	.	.	.	.	.	.	.	.	.	.	.	.	.	.	.	.	.
Achillea millefolium	.	.	.	.	.	.	.	.	.	.	.	.	.	.	.	.	.	.	.	.	.	.	.	.	.	.	.	.	.	.	.	.	.	.	.	.	.	.	.	.	.	.	.	.	.	.	.	.	.
Lilium bulbiferum	.	.	.	.	.	.	.	.	.	.	.	.	.	.	.	.	.	.	.	.	.	.	.	.	.	.	.	.	.	.	.	.	.	.	.	.	.	.	.	.	.	.	.	.	.	.	.	.	.
Vicia cracca	.	.	.	.	.	.	.	.	.	.	.	.	.	.	.	.	.	.	.	.	.	.	.	.	.	.	.	.	.	.	.	.	.	.	.	.	.	.	.	.	.	.	.	.	.	.	.	.	.
Epipactis helleborine	.	.	.	.	.	.	.	.	.	.	.	.	.	.	.	.	.	.	.	.	.	.	.	.	.	.	.	.	.	.	.	.	.	.	.	.	.	.	.	.	.	.	.	.	.	.	.	.	.
Melica ciliata	.	.	.	.	.	.	.	.	.	.	.	.	.	.	.	.	.	.	.	.	.	.	.	.	.	.	.	.	.	.	.	.	.	.	.	.	.	.	.	.	.	.	.	.	.	.	.	.	.
Ulmus minor	.	.	.	.	.	.	.	.	.	.	.	.	.	.	.	.	.	.	.	.	.	.	.	.	.	.	.	.	.	.	.	.	.	.	.	.	.	.	.	.	.	.	.	.	.	.	.	.	.
Genista sagittalis	.	.	.	.	.	.	.	.	.	.	.	.	.	.	.	.	.	.	.	.	.	.	.	.	.	.	.	.	.	.	.	.	.	.	.	.	.	.	.	.	.	.	.	.	.	.	.	.	.
Ornithogalum kochii	.	.	.	.	.	.	.	.	.	.	.	.	.	.	.	.	.	.	.	.	.	.	.	.	.	.	.	.	.	.	.	.	.	.	.	.	.	.	.	.	.	.	.	.	.	.	.	.	.
Eryngium amethystium	.	.	.	.	.	.	.	.	.	.	.	.	.	.	.	.	.	.	.	.	.	.	.	.	.	.	.	.	.	.	.	.	.	.	.	.	.	.	.	.	.	.	.	.	.	.	.	.	.
Origanum vulgare	.	.	.	.	.	.	.	.	.	.	.	.	.	.	.	.	.	.	.	.	.	.	.	.	.	.	.	.	.	.	.	.	.	.	.	.	.	.	.	.	.	.	.	.	.	.	.	.	.
Genista sylvestris	.	.	.	.	.	.	.	.	.	.	.	.	.	.	.	.	.	.	.	.	.	.	.	.	.	.	.	.	.	.	.	.	.	.	.	.	.	.	.	.	.	.	.	.	.	.	.	.	.
Hippocrepis comosa	.	.	.	.	.	.	.	.	.	.	.	.	.	.	.	.	.	.	.	.	.	.	.	.	.	.	.	.	.	.	.	.	.	.	.	.	.	.	.	.	.	.	.	.	.	.	.	.	.
Campanula rapunculoides	.	.	.	.	.	.	.	.	.	.	.	.	.	.	.	.	.	.	.	.	.	.	.	.	.	.	.	.	.	.	.	.	.	.	.	.	.	.	.	.	.	.	.	.	.	.	.	.	.
[truncated: 237 more columns]

## Sheet: Table S2
Group	Original number	Cover bare rock (%)	*Direction of the transect and doline	plot in the transect from the bottom	Light	Temperature	Moisture	Reaction	Nutrients	SVF	Depth	**March	**April	**May	**June	**July	**August	***Community	DCA1	DCA2
1	144	65	S7	24	3.83	5.6	4.4	6.67	5.5	0.155566	10.11	14.29	57.14	0	0	28.57	0	5	0.6393	1.6342
1	177	0	S8	2	4.07	5.69	4.77	7.08	5.58	0.502033	17.44	28.57	35.71	21.43	0	7.14	7.14	6	0.5021	1.3346
1	178	0	S8	4	4.29	5.5	4.77	7.08	5.46	0.415778	17.46	35.71	21.43	21.43	0	14.29	7.14	6	0.254	1.6124
1	141	60	S7	18	4.36	5.31	4.77	6.85	5.08	0.00693564	14.2	20	33.33	13.33	6.67	26.67	0	5	0.596	1.5216
1	142	60	S7	20	3.83	4.92	4.91	7.09	5.18	0.151246	12.82	7.69	38.46	23.08	7.69	23.08	0	5	0.5626	1.4259
1	143	40	S7	22	4.13	5.29	4.57	6.77	4.79	0.135745	11.45	6.25	37.5	25	6.25	25	0	5	0.5796	1.5579
1	182	0	S8	12	4.25	5.57	4.5	7.57	5.57	0.230152	15.16	25	50	12.5	0	12.5	0	3	0.2501	1.2609
1	183	50	S8	14	4.3	5.5	4.89	6.33	6	0.214091	14.33	30	40	10	0	10	10	3	0.4006	1.4689
1	184	40	S8	16	4.67	6.33	4.25	6.5	5.25	0.194256	13.44	16.67	66.67	0	0	0	16.67	6	0.0993	1.5386
1	179	0	S8	6	4.9	6.22	4.63	6.67	5.5	0.384467	17.23	30	30	20	0	20	0	3	0.3755	1.0495
1	180	0	S8	8	4.47	6	4.64	6.64	5.31	0.301625	16.91	26.67	33.33	33.33	0	6.67	0	3	0.5199	1.0512
1	181	0	S8	10	4.5	5.64	4.8	7	5.9	0.243903	15.92	33.33	33.33	8.33	0	25	0	3	0.2788	1.0585
1	88	0	N5	2	4.63	5.87	4.43	6.73	5.57	0.26355	6.63	31.25	31.25	31.25	0	6.25	0	3	0.5445	1.3813
1	99	0	S6	2	4	6	4.4	5.71	5	0.370053	11.57	0	57.14	42.86	0	0	0	6	0.2532	1.1363
1	100	15	S6	4	4.36	6	4.67	6.56	5.55	0.327183	11.39	18.18	36.36	27.27	9.09	9.09	0	3	0.7259	1.1546
1	79	40	S5	2	4.13	5.67	4.6	7.07	5.39	0.216764	6.72	31.25	18.75	37.5	0	6.25	6.25	3	0.6976	1.2534
1	80	70	S5	4	3.83	5.36	4.6	7	5.4	0.204464	6.55	25	16.67	33.33	8.33	8.33	8.33	7	0.2287	1.7116
1	81	55	S5	6	3.86	5.5	4.64	6.92	5.85	0.234949	5.67	35.71	28.57	21.43	7.14	7.14	0	7	0.3902	1.7304
1	138	10	S7	12	4.74	5.61	4.77	6.56	5.63	0.252493	15.39	25	30	20	0	20	5	3	0.284	1.0367
1	139	20	S7	14	4.24	5.63	4.35	6.47	5.31	0.363969	14.34	22.22	27.78	33.33	0	16.67	0	7	0.5489	1.2865
1	140	30	S7	16	4.19	5.5	4.6	6.63	5.8	0.460878	13.56	29.41	29.41	17.65	0	23.53	0	7	0.3644	1.4784
1	101	5	S6	6	4.69	5.71	4.64	6.69	5.57	0.24835	11.13	18.75	31.25	43.75	0	6.25	0	3	0.822	1.2579
1	136	0	S7	8	4.39	5.25	4.73	6.4	5.55	0.405836	16.42	21.43	21.43	21.43	7.14	21.43	7.14	3	0.2556	0.9829
1	137	20	S7	10	4.08	5.42	4.58	6.7	5.36	0.334683	15.92	14.29	28.57	21.43	7.14	21.43	7.14	5	0.4843	1.3739
1	185	60	S8	18	5	6.29	4.25	6.8	5.2	0.243534	12.15	14.29	57.14	0	0	14.29	14.29	6	0	1.3637
1	251	80	N0	4	4.86	6.29	4.33	6.17	5.17	0.251859	13.72	14.29	42.86	28.57	14.29	0	0	5	0.5419	1.5107
1	252	90	N0	6	4.8	6.2	4.4	6.6	5.5	0.274689	13.06	20	40	40	0	0	0	5	0.1361	1.6369
1	253	80	N0	8	4.5	5.75	4.86	6	5.71	0.259645	12.15	12.5	37.5	25	12.5	12.5	0	5	0.6082	1.174
1	236	50	S9	4	4.5	6	4.43	6.33	5	0.280225	10.39	12.5	37.5	37.5	12.5	0	0	5	0.5005	0.9666
1	237	5	S9	6	4.31	5.69	4.67	6.64	5.13	0.253935	9.76	18.75	31.25	31.25	6.25	12.5	0	5	0.8771	0.8537
1	250	30	N0	2	4.27	5.64	4.6	6.33	5.4	0.171801	14.37	9.09	27.27	36.36	9.09	18.18	0	5	0.7991	1.2365
1	277	90	S0	16	4.75	5.63	4.5	6.25	5.14	0.241877	9.2	25	37.5	25	0	12.5	0	4	0.5862	1.5836
1	278	30	S0	18	4.67	5.78	4.5	5.86	5.71	0.110433	8	22.22	33.33	11.11	11.11	11.11	11.11	5	0.3984	1.4656
1	279	80	S0	20	4.78	5.5	4.38	6.17	5.14	0.309786	6.52	22.22	33.33	22.22	11.11	0	11.11	3	0.621	1.4813
1	254	75	N0	10	4.43	5.86	4.57	6	5.67	0.203638	11.29	14.29	42.86	28.57	0	14.29	0	4	1.1002	1.0369
1	272	0	S0	6	4.13	5.63	4.5	7	5.33	0.396664	12.64	0	37.5	25	12.5	12.5	12.5	5	0.6546	1.3215
1	276	80	S0	14	4.13	5.5	4.57	6.5	5.14	0.159522	10.31	12.5	37.5	25	12.5	12.5	0	5	0.33	1.3486
1	189	40	S8	26	4.64	5.08	4.64	6.85	4.55	0.0572444	7.8	7.14	28.57	50	0	14.29	0	3	0.8827	1.5175
1	201	10	N8	2	4.15	5.46	4.92	6.8	5.85	0.499244	10.77	15.38	15.38	53.85	0	15.38	0	3	0.6035	1.2207
1	202	15	N8	4	4.29	5.62	4.58	7.27	5.17	0.468181	10.53	21.43	21.43	35.71	0	14.29	7.14	3	0.5411	1.2331
1	186	60	S8	20	4.09	5.6	4.5	6.9	5.67	0.18863	11.2	27.27	36.36	18.18	0	18.18	0	3	0.2992	1.585
1	187	45	S8	22	4.33	5.64	4.33	6.55	5.2	0.0395417	9.99	8.33	41.67	33.33	0	16.67	0	3	0.6198	1.3718
1	188	30	S8	24	4.13	5.23	4.73	6.62	4.92	0.128704	8.79	6.67	20	60	0	6.67	6.67	3	0.5623	1.5738
1	206	15	N8	12	4	5.11	4.9	7.25	5.22	0.364589	8.6	30	30	30	0	10	0	7	0.6915	1.5657
1	207	40	N8	14	3.57	5.29	4.83	7.29	5.67	0.284347	8.02	42.86	28.57	28.57	0	0	0	6	0.3339	1.6725
1	235	30	S9	2	4.13	5.75	4.57	6.86	5.25	0.189908	10.93	12.5	37.5	37.5	12.5	0	0	6	0.4278	0.9504
1	203	10	N8	6	4.33	5.57	4.69	6.71	5.77	0.428928	10.06	33.33	33.33	26.67	0	6.67	0	3	0.5145	1.1064
1	204	10	N8	8	4.07	5.07	4.86	7.08	5.92	0.425364	9.58	33.33	20	33.33	0	13.33	0	7	0.5755	1.4145
1	205	10	N8	10	4.5	5.3	4.7	6.78	5.56	0.306792	9.21	50	10	20	10	10	0	7	0.2879	1.5345
1	27	0	S2	2	4.11	5.67	4.38	5.88	5.75	0.366844	6.48	22.22	22.22	33.33	0	22.22	0	4	0.9056	1.1554
2	117	0	N6	2	4.5	5.71	4.88	6	5.71	0.381978	9.02	12.5	25	37.5	0	12.5	12.5	3	1.244	0.9856
2	28	0	S2	4	4.7	6	4.5	6.44	5.38	0.393514	6.34	20	30	20	0	20	10	3	1.0547	0.9414
2	89	20	N5	4	4.65	6	4.5	6.77	5.29	0.380592	6.07	23.53	29.41	35.29	0	5.88	5.88	3	1.1402	1.0648
2	171	30	N7	24	4.44	6.33	4.57	6.86	5.25	0.206129	4.63	22.22	33.33	11.11	11.11	11.11	11.11	4	1.591	0.843
2	161	0	N7	4	4.69	5.75	4.58	6.82	4.83	0.635194	9.89	14.29	21.43	42.86	7.14	7.14	7.14	6	0.7052	1.2323
2	160	0	N7	2	5.07	6.21	4.46	7	4.79	0.606642	9.88	18.75	18.75	31.25	12.5	12.5	6.25	6	0.9091	1.0184
2	148	20	S7	32	3.67	4.75	4.63	6.57	6.14	0.608125	8.34	0	33.33	22.22	0	33.33	11.11	4	1.2474	1.4102
2	147	40	S7	30	3.77	5.31	4.55	6.55	5.55	0.648722	8.34	0	46.15	23.08	7.69	15.38	7.69	4	1.0903	1.182
2	146	30	S7	28	4.08	5.62	4.5	6.75	5.5	0.613411	8.44	14.29	50	14.29	0	14.29	7.14	5	0.9894	1.4405
2	118	40	N6	4	4.54	5.83	4.67	6.56	5.17	0.402622	8.85	23.08	23.08	30.77	7.69	7.69	7.69	3	0.8944	0.9547
2	119	10	N6	6	4.33	5.4	4.83	7	5	0.363617	8.55	33.33	16.67	33.33	0	16.67	0	3	1.3445	0.5009
2	120	20	N6	8	4.73	6	4.57	6.67	4.93	0.267034	8.52	20	20	40	6.67	6.67	6.67	4	1.3219	0.7277
2	170	5	N7	22	4.6	6.1	4.44	6.75	4.6	0.325942	5.49	20	30	30	10	10	0	4	1.56	0.917
2	104	30	S6	12	4.09	5.6	4.7	6.89	5.44	0.338675	8.33	18.18	54.55	9.09	0	9.09	9.09	3	1.2544	0.9684
2	103	0	S6	10	4.44	5.47	4.87	6.77	5.64	0.238666	9.52	25	31.25	12.5	6.25	18.75	6.25	3	0.9019	0.8865
2	102	5	S6	8	4.46	5.78	4.7	6.56	5.6	0.291694	10.36	18.18	45.45	27.27	0	9.09	0	3	1.1824	1.0649
2	107	30	S6	18	4.27	5.71	4.54	6.54	5.23	0.256823	6.35	13.33	33.33	26.67	6.67	13.33	6.67	4	1.1107	1.1639
2	106	30	S6	16	4.71	5.85	4.69	6.64	4.92	0.287522	7.15	21.43	28.57	21.43	7.14	14.29	7.14	4	1.4589	0.9641
2	105	30	S6	14	4.54	5.75	4.55	6.2	5.33	0.266213	7.81	15.38	38.46	23.08	7.69	7.69	7.69	3	1.2534	0.8645
2	163	0	N7	8	4.15	5.62	4.73	6.9	5.08	0.531003	9.87	7.69	38.46	30.77	7.69	7.69	7.69	6	0.7741	1.4924
2	110	20	S6	24	5.08	6	4.09	6.4	4.83	0.146425	3.37	7.69	30.77	30.77	15.38	7.69	7.69	4	1.7088	0.8046
2	162	0	N7	6	4.59	5.69	4.75	6.64	5.19	0.609872	9.93	27.78	27.78	22.22	5.56	11.11	5.56	6	0.4667	1.1922
2	169	10	N7	20	4.56	5.69	4.64	6.77	5.13	0.383867	6.11	18.75	18.75	25	12.5	18.75	6.25	4	1.4584	1.0288
2	164	0	N7	10	4.75	6.13	4.5	7	4.86	0.401433	9.78	11.11	33.33	33.33	11.11	0	11.11	6	1.1643	1.4199
2	108	70	S6	20	4.22	5.75	4	6	5	0.267356	5.32	0	44.44	22.22	11.11	11.11	11.11	4	1.3969	1.0066
2	109	70	S6	22	4.55	6.2	4	6.29	4.89	0.268451	4.16	9.09	36.36	27.27	9.09	9.09	9.09	4	1.6593	1.3236
2	145	40	S7	26	4.09	5.64	4.7	6.89	5.5	0.279467	8.5	9.09	45.45	9.09	9.09	18.18	9.09	5	1.0702	1.1468
2	243	60	S9	18	4.93	5.43	4.57	7.15	4.47	0.280297	4.02	6.67	26.67	46.67	13.33	6.67	0	3	1.4841	0.9187
2	244	0	S9	20	4.83	5.88	4.47	6.64	4.82	0.291586	3.29	11.11	33.33	33.33	11.11	5.56	5.56	3	1.4961	0.8816
2	245	0	S9	22	4.58	5.92	4.36	6.82	4.75	0.362575	2.31	8.33	41.67	33.33	8.33	8.33	0	5	1.3789	0.9301
2	242	60	S9	16	5.06	5.69	4.38	6.64	4.73	0.0139709	5.66	11.76	35.29	29.41	11.76	5.88	5.88	3	1.2221	1.0861
2	239	25	S9	10	4	5.39	4.71	6.82	5.15	0.0179322	8.4	6.67	33.33	33.33	6.67	13.33	6.67	5	0.8618	1.0712
2	240	20	S9	12	4.65	5.75	4.44	6.64	5.07	0.129962	7.3	5.88	41.18	29.41	5.88	11.76	5.88	3	1.2774	0.8108
2	241	30	S9	14	5	5.72	4.47	6.64	4.81	0.0370469	6.46	10.53	36.84	31.58	10.53	5.26	5.26	3	1.2075	1.1008
2	274	0	S0	10	4.13	5.71	4.54	7.08	5.5	0.372319	11.43	20	26.67	26.67	6.67	20	0	7	0.9968	0.9455
2	275	30	S0	12	4.43	5.69	4.46	6.9	5.25	0.322486	10.87	14.29	21.43	35.71	7.14	14.29	7.14	3	1.0189	1.1011
2	133	0	S7	2	4.6	5.71	4.61	6.93	4.82	0.611358	16.94	19.05	23.81	33.33	4.76	14.29	4.76	6	0.3945	0.99
2	273	0	S0	8	4.09	5.5	4.73	7.13	5.89	0.3339	12.23	18.18	18.18	27.27	0	27.27	9.09	3	0.9696	1.074
2	135	0	S7	6	5.1	5.74	4.61	6.53	5	0.550075	16.64	27.27	22.73	27.27	9.09	9.09	4.55	3	0.6717	0.8177
2	134	0	S7	4	4.94	6.07	4.44	6.77	4.63	0.592433	16.83	11.76	17.65	41.18	11.76	11.76	5.88	6	0.8663	0.7491
2	271	10	S0	4	4.18	5.8	4.56	7.14	5.11	0.346239	13.23	18.18	36.36	27.27	9.09	9.09	0	5	0.89	1.0627
2	220	10	N9	2	4.1	5.78	4.25	7	4.78	0.164402	11.48	10	40	30	10	0	10	6	0.9543	1.0124
2	224	60	N9	10	3.57	5.29	4.67	7	5.33	0.0991181	8.24	0	57.14	14.29	0	14.29	14.29	5	1.1802	1.3139
2	223	70	N9	8	4	6	4.5	6.83	5.17	0.0671558	9.49	14.29	57.14	14.29	0	0	14.29	6	0.755	1.3149
2	222	70	N9	6	4	5.88	4.67	6.86	5.13	0.1104	10.17	12.5	62.5	12.5	12.5	0	0	6	0.711	1.2431
2	238	5	S9	8	4.17	5.58	4.73	6.5	5.3	0.161661	9.05	8.33	41.67	25	8.33	8.33	8.33	5	1.0468	0.8098
2	221	60	N9	4	3.89	5.78	4.63	6.86	4.88	0.177051	11.02	11.11	55.56	22.22	0	0	11.11	6	0.9382	1.3441
2	226	10	N9	14	4.42	5.67	4.2	6.1	4.64	0.139001	6.47	0	41.67	25	8.33	8.33	16.67	4	1.6192	0.9484
3	40	40	N2	4	4.46	5.6	4.73	7	5	0.202684	3.48	9.09	18.18	45.45	0	27.27	0	7	1.1075	1.9437
3	37	0	S2	22	5.47	5.94	4.25	6.87	4.2	0.520497	0.3	17.65	29.41	23.53	11.76	5.88	11.76	2	2.4345	0.8373
3	38	0	S2	24	5.44	6.06	4.12	6.65	4.13	0.645839	0	16.67	38.89	22.22	11.11	5.56	5.56	1	2.4123	0.7798
3	39	30	N2	2	4.77	6	4.42	6.85	5.08	0.275831	3.74	23.08	23.08	38.46	0	15.38	0	7	1.5733	1.2976
3	151	30	S7	38	4.46	6.09	4.2	6.5	4.8	0.0358764	7.54	9.09	27.27	45.45	0	9.09	9.09	4	1.7136	1.3211
3	153	0	S7	42	5.23	6	4.17	7	5.18	0.0155676	3.69	7.69	15.38	46.15	7.69	15.38	7.69	4	2.2711	0.932
3	149	30	S7	34	4.23	5.31	4.42	7.09	4.67	0.409742	8.33	7.69	15.38	46.15	7.69	15.38	7.69	4	1.6384	1.2082
3	42	60	N2	8	4.5	5.88	4.38	7.14	4.86	0.257116	1.62	12.5	12.5	50	0	12.5	12.5	7	1.5253	1.5609
3	41	40	N2	6	4.67	6.08	4.33	7.17	4.73	0.320361	2.52	16.67	33.33	41.67	0	8.33	0	7	1.2345	1.707
3	211	30	N8	22	4.78	5.61	4.77	7.24	4.53	0.375353	5.12	11.11	16.67	38.89	11.11	16.67	5.56	8	1.7618	1.5488
3	212	70	N8	24	4.13	5.5	4.88	7.38	4.71	0.277875	4.59	25	12.5	50	0	12.5	0	7	1.5459	1.5383
3	214	90	N8	28	5.18	6.46	4.18	7.4	4	0.245376	2.8	18.18	36.36	36.36	0	9.09	0	8	1.8039	1.8918
3	208	30	N8	16	3.63	5.75	4.29	7.14	4.86	0.438408	7	25	25	37.5	0	12.5	0	7	0.9421	1.6282
3	209	10	N8	18	4.39	5.92	4.33	7	5.09	0.327453	6.8	23.08	23.08	46.15	0	7.69	0	7	0.7772	1.8115
3	210	10	N8	20	4.94	6.13	4.27	7	4.6	0.275664	5.87	18.75	18.75	43.75	12.5	6.25	0	7	1.215	1.6527
3	215	80	N8	30	5	6.18	4.36	6.64	4.33	0.395297	1.98	8.33	33.33	50	0	8.33	0	4	1.821	1.7048
3	258	30	N0	18	5	6.08	4.18	6.27	4.9	0	8.17	8.33	25	41.67	8.33	8.33	8.33	4	1.8464	1.1985
3	270	0	S0	2	4.5	6	4.5	6.64	5.36	0.222016	13.56	16.67	33.33	33.33	0	16.67	0	5	1.267	1.0991
3	280	60	S0	22	4.67	6.09	4.18	6.11	5	0.233174	5.93	16.67	25	33.33	8.33	8.33	8.33	4	1.238	1.2208
3	219	5	N8	38	5.82	6.44	3.94	7.07	3.93	0.566553	0	23.53	35.29	17.65	11.76	11.76	0	2	2.4453	1.0907
3	246	0	S9	24	5.47	6.17	4	6.5	4.33	0.310211	1.46	5.26	31.58	31.58	15.79	10.53	5.26	4	1.9048	0.8387
3	255	20	N0	12	4.92	5.92	4.17	6.55	4.55	0.293908	10.32	16.67	16.67	50	8.33	8.33	0	4	1.9415	0.9677
3	168	60	N7	18	4.4	5.73	4.62	6.92	4.86	0.261286	6.74	6.67	26.67	33.33	13.33	13.33	6.67	4	1.2697	1.3299
3	175	30	N7	32	5	6.46	4.31	7	4.62	0.0277196	0.92	7.14	42.86	21.43	14.29	7.14	7.14	4	2.1156	0.8318
3	33	30	S2	14	4.5	5.69	4.6	6.4	5.23	0.234908	2.65	18.75	25	25	6.25	12.5	12.5	4	1.2212	1.1677
3	165	20	N7	12	4.88	5.88	4.69	6.93	5.07	0.281414	9.21	6.25	25	31.25	12.5	18.75	6.25	4	1.5262	0.9829
3	166	10	N7	14	4.47	5.93	4.6	6.93	5.07	0.234562	8.49	6.67	20	40	13.33	20	0	4	1.4935	0.8896
3	167	40	N7	16	5.06	5.56	4.31	7.13	4.38	0.311375	7.73	11.76	35.29	35.29	5.88	11.76	0	6	1.8931	1.2757
3	32	20	S2	12	4.69	5.85	4.54	7.17	4.3	0.23888	3.82	30.77	30.77	23.08	0	7.69	7.69	8	1.4133	1.2362
3	190	60	S8	28	4.54	5.67	4.15	6.55	4.4	0.199357	6.46	7.69	38.46	38.46	0	7.69	7.69	4	1.388	1.158
3	191	40	S8	30	4.47	5.85	4.2	6.21	4.33	0.242568	5.63	6.67	33.33	46.67	0	6.67	6.67	4	1.2525	1.1155
3	199	0	S8	46	5.91	5.95	4.18	6.84	4	0.621558	0.09	18.18	27.27	27.27	13.64	4.55	9.09	2	2.564	0.478
3	31	5	S2	10	4.17	5.83	4.18	6.55	5.11	0.23464	4.71	16.67	41.67	25	0	8.33	8.33	4	1.4244	1.2197
3	30	0	S2	8	5.07	5.93	4.36	6.54	5.15	0.340239	5.22	20	26.67	40	0	13.33	0	4	1.5663	1.1317
3	29	0	S2	6	4.55	5.82	4.36	6.2	5.5	0.360042	5.83	18.18	27.27	27.27	0	18.18	9.09	4	1.3212	1.189
3	91	40	N5	8	4.87	6.13	4.53	7	4.92	0.275386	4.96	13.33	33.33	33.33	6.67	6.67	6.67	4	1.7875	1.0428
3	92	60	N5	10	5.19	6.19	4.36	7.29	4.86	0.275129	4.29	25	25	25	12.5	6.25	6.25	2	1.948	1.159
3	90	0	N5	6	4.35	5.71	4.75	6.88	5.19	0.301861	5.78	17.65	29.41	41.18	5.88	5.88	0	7	1.3462	1.0821
3	123	30	N6	14	4.78	6.33	4.25	6.25	5.33	0.177089	7.18	22.22	33.33	22.22	11.11	11.11	0	4	1.325	1.2052
3	93	60	N5	12	5	6.19	4.6	6.87	5.07	0.148631	3.37	31.25	18.75	31.25	6.25	6.25	6.25	4	1.56	1.1911
3	98	0	N5	22	5.94	6.06	4.19	7	3.86	0.633692	0	6.25	25	43.75	6.25	6.25	12.5	4	2.4543	0.835
3	45	0	N2	14	5.63	6.25	4.25	7	4.38	0.551589	0	0	37.5	37.5	12.5	12.5	0	1	2.3544	1.0166
3	95	80	N5	16	5.11	6.56	4.5	7	5	0.433647	1.35	22.22	44.44	0	11.11	11.11	11.11	4	1.6396	1.1644
3	96	50	N5	18	5.56	6.38	3.78	6.88	3.89	0.438844	0.87	0	33.33	55.56	0	11.11	0	8	2.1024	1.4483
3	85	2	S5	14	5.25	6	4.13	7.29	4.31	0.25907	1.93	12.5	37.5	31.25	6.25	6.25	6.25	2	2.1421	1.0655
3	84	20	S5	12	4.83	6.24	4.13	6.75	4.88	0.110838	3.04	22.22	33.33	33.33	0	5.56	5.56	4	1.621	1.3508
3	82	40	S5	8	4.4	5.9	4.56	7	5.56	0.199646	4.71	25	30	30	5	5	5	7	0.9907	1.5309
3	83	25	S5	10	4.47	5.69	4.53	6.86	5.27	0.111704	3.98	23.53	23.53	35.29	0	11.76	5.88	7	1.2564	1.4519
4	192	30	S8	32	4.5	5.77	4	6.39	4.39	0.17945	4.65	7.14	21.43	50	0	14.29	7.14	4	1.4649	0.9881
4	6	0	S3	12	5	6.25	4.13	6.33	4.33	0.475822	4.91	11.11	22.22	33.33	22.22	11.11	0	4	1.5698	0.6814
4	17	0	S3	34	5.5	6	3.4	7.2	3.7	0.618122	0	10	40	40	0	10	0	2	2.6814	0.8063
4	15	0	S3	30	5.36	6.36	3.73	7.2	3.8	0.625839	0.08	9.09	27.27	36.36	18.18	9.09	0	2	2.4421	0.925
4	14	90	S3	28	5.13	6.25	4.25	6.71	4.14	0.682144	0.04	12.5	25	25	25	12.5	0	4	2.2825	0.377
4	16	0	S3	32	5.71	5.69	3.57	7.07	3.43	0.670469	0	7.14	21.43	42.86	21.43	7.14	0	1	2.893	0.7609
4	195	70	S8	38	5.3	5.9	3.9	6.44	4.3	0.441189	1.41	0	30	50	0	20	0	1	2.0229	1.4574
4	197	5	S8	42	5.36	6.15	3.79	6.64	3.67	0.5397	0.34	0	28.57	42.86	7.14	14.29	7.14	4	2.358	1.1525
4	200	0	S8	48	5.13	6.38	3.88	7.33	3.83	0.588189	0	0	37.5	25	12.5	12.5	12.5	1	2.5327	1.0997
4	198	0	S8	44	5.77	6.17	3.92	6.75	4	0.460967	0.38	7.69	15.38	46.15	15.38	15.38	0	2	2.534	0.2137
4	8	0	S3	16	5.18	5.9	4	7.22	3.7	0.468864	3.83	0	9.09	54.55	18.18	9.09	9.09	2	2.2901	0.6557
4	19	20	N3	4	4.86	6.43	4	6.71	4.43	0.310469	3.84	14.29	42.86	28.57	0	14.29	0	4	2.0739	0.7752
4	18	0	N3	2	4.5	6.38	4.25	6.86	4.63	0.341381	4.09	12.5	37.5	25	12.5	12.5	0	4	1.7329	0.625
4	7	0	S3	14	5.14	6	4	7	3.86	0.496839	4.34	0	14.29	57.14	14.29	14.29	0	1	1.8731	0.6696
4	20	40	N3	6	4.5	5.8	4.33	6.78	4.67	0.318458	3.25	10	30	30	10	10	10	4	1.9285	0.8109
4	9	30	S3	18	5.18	6	3.91	6.78	3.7	0.365747	3.53	0	18.18	54.55	9.09	9.09	9.09	2	2.4027	0.7891
4	230	60	N9	22	5.18	6.11	4	7.13	3.78	0.0751758	2.46	0	27.27	36.36	0	27.27	9.09	8	2.4195	1.6282
4	231	10	N9	24	5.6	6.3	3.5	6.75	3	0.482753	1.44	0	20	40	10	20	10	2	2.8627	1.1437
4	59	20	N4	6	5.6	6.8	4	6.2	4.6	0.392789	0.93	0	20	60	0	20	0	1	2.3912	1.0666
4	227	10	N9	16	4.56	5.78	4.38	6.38	4.5	0.144832	5.79	0	44.44	22.22	0	11.11	22.22	4	1.9051	0.7667
4	228	30	N9	18	4.71	6	4.14	7.17	4.17	0.156425	4.55	0	42.86	28.57	0	14.29	14.29	4	2.1392	1.0501
4	229	20	N9	20	5	6	3.91	6.8	4	0.144876	3.77	9.09	27.27	36.36	0	18.18	9.09	4	2.2902	1.0428
4	60	10	N4	8	5.14	6.71	3.86	6.5	4.17	0.4804	0.39	0	42.86	42.86	0	14.29	0	1	2.3179	0.9964
4	64	0	N1	6	5.89	5.88	4.33	6.17	4.14	0.394417	2.18	0	22.22	22.22	22.22	22.22	11.11	1	2.4526	0.3235
4	66	10	N1	10	6.1	5.7	3.8	6.67	3.78	0.313292	1.06	0	30	30	10	20	10	1	2.6791	0.7451
4	65	15	N1	8	5.7	5.8	4.3	6	4.44	0.397797	1.68	0	20	20	30	20	10	1	2.3825	0.2181
4	61	10	N4	10	6	6.36	3.55	6.91	3.6	0.601436	0	0	27.27	54.55	9.09	9.09	0	1	2.6636	1.4926
4	62	0	N1	2	5.17	6.33	4	5.75	4.4	0.471839	2.25	0	33.33	16.67	0	33.33	16.67	4	2.0907	0.5581
4	63	0	N1	4	5.14	6.43	4.33	6.4	4.6	0.477417	2.24	14.29	42.86	14.29	0	14.29	14.29	4	2.154	0.4991
4	67	0	N1	12	6	5.9	4.11	6.38	4.25	0.504511	0.43	0	30	20	20	20	10	1	2.4597	0.5343
4	75	20	S1	14	5.7	6.6	3.9	7	4.2	0.376006	0.9	10	50	10	20	10	0	2	2.5872	0.5697
4	74	15	S1	12	5.67	6.11	4.11	7	4.13	0.492811	1.34	10	30	20	20	10	10	2	2.5421	0.7643
4	58	30	N4	4	5.14	6.29	3.71	5.8	3.83	0.260758	1.6	0	28.57	28.57	0	28.57	14.29	4	2.2993	1.268
4	78	0	S1	20	6.31	5.85	3.92	5.83	3.39	0.566442	0	0	30.77	23.08	23.08	15.38	7.69	1	3.191	0
4	77	10	S1	18	5.57	6.29	4.43	6.29	4.29	0.536283	0.15	0	28.57	28.57	14.29	14.29	14.29	1	2.4443	0.5101
4	76	40	S1	16	6.09	6.46	3.82	6.9	3.7	0.390308	0.54	9.09	36.36	27.27	18.18	9.09	0	1	2.5855	1.0502
4	73	20	S1	10	5.5	6.13	4	6.29	3.86	0.427708	1.81	0	37.5	12.5	12.5	25	12.5	4	2.4371	0.6292
4	69	5	S1	2	4.8	6.4	4	6	4	0.457475	3.04	0	40	0	0	40	20	4	2.0342	0.6523
4	68	0	N1	14	6.13	6.5	3.75	6.67	3.83	0.545522	0	0	50	25	12.5	12.5	0	1	2.6271	0.5046
4	225	20	N9	12	4.38	5.88	4.29	6.71	5.29	0.134824	7.46	12.5	50	12.5	0	12.5	12.5	4	1.7678	0.8834
4	72	5	S1	8	4.5	7.25	4	6	4.67	0.472939	2.22	0	75	0	0	25	0	1	2.1812	0.7779
4	71	0	S1	6	5.5	6.75	4.25	6.5	4.5	0.538903	2.37	0	50	0	25	25	0	1	2.1102	0.7632
4	70	0	S1	4	5.29	6.71	4.29	6.57	4.57	0.317675	2.83	0	42.86	28.57	14.29	14.29	0	1	1.9754	0.6112
4	154	10	S7	44	5.33	6	4.11	6.33	3.89	0.0733794	2.35	11.11	11.11	44.44	27.78	5.56	0	4	2.5246	0.2107
4	155	0	S7	46	5.71	6.12	3.71	6.4	3.69	0.509972	0.95	5.88	11.76	47.06	23.53	5.88	5.88	4	2.593	0.8539
4	152	5	S7	40	4.69	5.77	4.25	6.64	5	0.0358764	5.57	7.69	23.08	38.46	7.69	15.38	7.69	4	2.0219	1.1662
4	121	40	N6	10	4.75	6.13	4.57	6.67	5.14	0.246942	8.2	12.5	25	12.5	25	12.5	12.5	4	1.6847	1.0477
4	150	40	S7	36	4.14	5.71	4.29	7.17	4.83	0.155744	8.32	14.29	28.57	28.57	0	14.29	14.29	4	1.8138	1.0238
4	159	10	S7	56	5.08	6.25	3.92	6.3	4.1	0.441044	0	8.33	16.67	50	8.33	8.33	8.33	4	2.3819	0.9428
4	5	0	S3	10	4.88	6.71	4	6.5	4	0.481642	5.38	0	37.5	25	25	12.5	0	1	1.7812	0.6708
4	158	15	S7	52	5.22	6.33	4.33	6.57	4.57	0.503919	0.2	11.11	22.22	33.33	11.11	11.11	11.11	2	2.4169	0.7415
4	156	0	S7	48	5.25	6.25	3.82	6.2	4.36	0.513731	0.51	8.33	25	33.33	16.67	8.33	8.33	4	2.3348	0.8071
4	157	5	S7	50	6.07	6.14	3.79	6.31	3.93	0.543853	0.24	0	14.29	35.71	28.57	14.29	7.14	4	2.8353	0.073
4	4	0	S3	8	4.5	6.38	4	6.4	3.75	0.450531	6	0	30	40	10	10	10	4	1.5876	0.8453
4	284	10	S0	30	5.3	6.1	4.1	7.11	4.13	0.289044	1.82	20	10	30	10	20	10	4	2.3058	1.2997
4	1	0	S3	2	5	6.4	4.2	6.89	4.46	0.396747	7.44	9.09	18.18	45.45	9.09	18.18	0	4	1.5739	0.6184
4	285	20	S0	32	5.36	6.27	4.2	6.7	4.6	0.3858	0.78	0	36.36	9.09	36.36	9.09	9.09	1	2.3557	0.8582
4	132	0	N6	32	5.33	6.56	4	6.33	4.33	0.322986	0	11.11	44.44	11.11	22.22	11.11	0	2	2.4439	0.3895
4	131	30	N6	30	5.46	6	3.82	6.82	4	0.397797	0.13	18.18	36.36	27.27	9.09	9.09	0	2	2.6795	0.7365
4	34	5	S2	16	5.33	5.78	4.38	6.43	4.86	0.380008	1.81	11.11	22.22	22.22	22.22	11.11	11.11	2	2.3078	0.5393
4	3	0	S3	6	4.33	6.13	4.22	6.6	4.29	0.385231	6.6	11.11	33.33	22.22	11.11	11.11	11.11	4	1.6973	0.7513
4	35	0	S2	18	5.5	6.17	4	7.2	4.6	0.538783	1.02	16.67	16.67	33.33	16.67	16.67	0	2	2.3831	0.3988
4	2	15	S3	4	5	6	3.88	6.86	3.89	0.425378	7.09	0	22.22	44.44	11.11	22.22	0	4	1.6816	0.6292
4	36	0	S2	20	4.89	6.67	4.33	6.75	4.75	0.495689	0.73	11.11	44.44	22.22	11.11	11.11	0	4	2.2165	0.7015
4	174	15	N7	30	5.25	6.27	4.08	6.9	3.6	0.159558	1.85	0	33.33	25	16.67	16.67	8.33	4	2.4206	1.2048
4	176	0	N7	34	5.25	6.5	4	6.75	4.25	0.535131	0	0	50	37.5	0	12.5	0	2	2.4342	0.8383
4	172	45	N7	26	4.44	6	3.88	6.14	4.33	0.186589	3.56	0	33.33	44.44	0	22.22	0	4	1.8767	1.1693
4	173	5	N7	28	5.13	6	4.38	6.71	4.14	0.214116	2.55	0	37.5	25	12.5	12.5	12.5	4	2.1872	0.9131
4	261	60	N0	24	5.27	6.1	3.91	6.14	3.78	0.34195	3.84	9.09	27.27	36.36	0	18.18	9.09	4	2.0401	1.6027
4	257	20	N0	16	5.56	6.56	4.11	6.56	4.44	0.142965	8.59	0	33.33	44.44	11.11	11.11	0	1	2.4249	0.8078
4	256	10	N0	14	5.71	6.29	4.14	6.29	4.43	0.219012	9.71	0	28.57	42.86	14.29	14.29	0	1	2.3854	0.7558
4	24	5	N3	14	5.2	5.9	3.7	7.13	3.5	0.566811	0.57	0	40	40	0	10	10	2	2.6151	1.2731
4	56	0	S4	22	6.17	7	4	6.6	4.33	0.630503	0	0	50	16.67	16.67	16.67	0	1	2.7098	0.9008
4	44	30	N2	12	5.18	6.18	4.27	7	4.56	0.53965	0.29	25	16.67	33.33	8.33	8.33	8.33	4	2.0557	1.09
4	43	30	N2	10	5.55	5.91	4.09	6.78	4	0.444131	0.9	0	18.18	63.64	0	9.09	9.09	4	2.2806	1.1351
4	97	5	N5	20	5.5	6	4	7.29	4.57	0.382547	0.37	12.5	12.5	50	0	12.5	12.5	2	2.4268	0.9267
5	55	0	S4	20	6.23	6.33	3.77	6.91	3.69	0.630508	0	7.69	53.85	23.08	7.69	7.69	0	2	2.9631	0.9135
5	50	0	S4	10	6	6.43	4.14	6.83	4.33	0.544111	0.4	14.29	28.57	28.57	14.29	14.29	0	2	2.7167	0.5803
5	265	80	N0	32	5.7	5.33	4.33	6.43	3.89	0.483436	0.76	0	18.18	54.55	18.18	9.09	0	1	2.8753	1.9144
5	54	0	S4	18	6.1	6.2	4.11	7	4.38	0.598283	-0.02	10	40	30	10	10	0	2	2.8692	0.708
5	10	30	S3	20	5.23	6.08	3.92	6.55	4.08	0.348953	2.72	0	23.08	53.85	7.69	7.69	7.69	2	2.2665	0.803
5	286	10	S0	34	6.63	6.25	3.88	5.86	3.25	0.575094	0	0	12.5	25	25	25	12.5	1	3.5449	0.422
5	57	20	N4	2	5.5	6.7	4.1	6.63	4.25	0.372672	1.58	20	30	30	0	10	10	2	2.814	1.001
5	249	0	S9	30	6.2	6.07	3.6	7.39	3.43	0.566603	0	6.67	26.67	40	13.33	13.33	0	2	3.455	1.0427
5	52	0	S4	14	5.67	6.56	3.89	7.11	4.22	0.61705	0.02	11.11	55.56	11.11	11.11	11.11	0	2	2.6374	0.7788
5	51	0	S4	12	5.38	6.63	4.13	6.88	4.38	0.621369	0.15	12.5	25	37.5	12.5	12.5	0	2	2.5139	0.6631
5	269	30	N0	40	5.78	6.33	3.67	7	3.5	0.579519	0	0	33.33	44.44	11.11	11.11	0	2	2.7462	1.196
5	53	0	S4	16	5.78	6.33	4.11	7	4.33	0.564089	-0.01	11.11	33.33	22.22	22.22	11.11	0	2	2.9001	0.7045
5	247	0	S9	26	4.75	6.13	4	6.43	4.57	0.430822	0.88	12.5	25	50	0	12.5	0	2	2.6073	0.644
5	267	50	N0	36	5.89	5.67	3.5	6.88	3.63	0.557497	0.38	0	30	40	20	10	0	1	3.0159	1.2701
5	266	70	N0	34	6.11	5.38	3.75	6.67	3.75	0.653069	0.38	0	30	40	20	10	0	1	2.9853	1.4461
5	248	0	S9	28	6	5.8	3.7	7.2	3.63	0.438558	0.38	0	30	40	10	20	0	2	3.5058	0.8968
5	268	30	N0	38	5.89	6	3.67	7	3.88	0.569697	0.19	11.11	11.11	44.44	11.11	22.22	0	2	2.8885	0.9743
5	46	0	S4	2	5.33	6.33	4.17	5.8	4.2	0.444683	1.16	0	33.33	33.33	0	16.67	16.67	2	2.5364	0.6307
5	21	10	N3	8	5.57	6.21	4.07	7	4.31	0.297425	2.65	7.14	28.57	35.71	21.43	7.14	0	2	2.7374	0.7201
5	116	0	S6	36	5.6	5.8	4.5	7	4.75	0.611231	0	0	20	40	20	20	0	1	2.5951	0.8363
5	48	0	S4	6	5.43	7	4	6.71	4.57	0.510389	1.02	14.29	28.57	42.86	0	14.29	0	2	2.4537	0.7881
5	47	0	S4	4	5.33	6.33	4	5.67	4.33	0.459964	1.08	0	33.33	33.33	0	33.33	0	2	3.0295	0.7273
5	22	10	N3	10	5.67	6.33	3.83	7	3.83	0.420669	1.89	8.33	25	33.33	25	8.33	0	2	2.7031	0.7803
5	25	0	N3	16	5.55	5.91	4	6.91	3.73	0.544653	0.28	9.09	18.18	45.45	9.09	9.09	9.09	2	2.8415	0.86
5	26	0	N3	18	6	6.13	3.78	6.89	3.56	0.666078	0	11.11	22.22	44.44	11.11	11.11	0	2	3.0111	0.816
5	86	0	S5	16	5.4	5.73	4.29	6.83	4.15	0.389333	0.7	13.33	26.67	33.33	6.67	13.33	6.67	4	2.5094	0.6652
5	23	50	N3	12	5.64	5.73	3.91	6.8	4.1	0.329322	1.31	0	9.09	63.64	9.09	9.09	9.09	2	2.6846	1.0256
5	87	0	S5	18	5.5	5.38	4	7.25	4.13	0.431519	0	0	25	50	12.5	12.5	0	1	2.6835	0.8525
5	234	15	N9	30	6.2	6	3.58	7.06	3.33	0.553508	0	10	30	35	10	10	5	2	3.3291	1.3312
5	233	10	N9	28	6.35	6.06	3.5	6.88	3.25	0.473114	0.51	5.88	23.53	41.18	17.65	11.76	0	2	3.4688	0.8185
5	232	15	N9	26	6.14	5.79	3.5	7.23	3	0.472411	1.03	7.14	14.29	42.86	14.29	14.29	7.14	2	3.3407	0.9766
5	11	50	S3	22	5.22	5.56	3.89	6.57	3.88	0.352808	1.91	11.11	0	66.67	0	11.11	11.11	2	2.4178	1.4357
5	12	70	S3	24	5.5	5.5	4.38	7.14	3.86	0.369242	0.91	12.5	12.5	50	0	12.5	12.5	8	2.7498	1.5759
5	114	20	S6	32	5.43	6.43	4.33	6.6	4.6	0.616222	0.07	14.29	42.86	14.29	14.29	14.29	0	1	2.8019	0.9255
5	216	0	N8	32	6	6.4	3.4	6.8	3.6	0.471453	1.04	0	20	40	20	20	0	2	3.1933	1.1405
5	115	0	S6	34	5.6	5.8	4.5	7.25	4.75	0.639186	-0.01	20	20	20	20	20	0	2	2.7273	0.8396
5	49	0	S4	8	6.11	6.67	4	6.75	4.13	0.509147	0.78	11.11	22.22	44.44	11.11	11.11	0	2	2.5696	0.5116
5	218	0	N8	36	6.08	6.42	3.75	7.36	3.82	0.541842	0.29	16.67	33.33	25	16.67	8.33	0	2	2.7561	0.9591
5	217	0	N8	34	5.75	6.5	4.25	6.75	4.25	0.475111	0.81	37.5	25	12.5	12.5	12.5	0	2	2.8965	0.629
6	124	90	N6	16	5	6.5	4.67	4	4	0.00246087	6.61	0	33.33	0	0	33.33	33.33	8	1.6316	2.1117
6	122	80	N6	12	4.78	6	4.25	6.71	4.88	0.19614	7.72	22.22	44.44	0	11.11	11.11	11.11	4	1.5026	1.4132
6	128	80	N6	24	5.92	5.7	4.17	7.56	2.91	0.362858	2.41	0	25	41.67	0	16.67	16.67	8	2.0067	2.4927
6	283	60	S0	28	4.86	5.71	4.43	6.33	4	0.2911	2.58	0	28.57	42.86	0	14.29	14.29	4	1.7679	1.5896
6	130	60	N6	28	5.9	6.11	3.9	7.63	3.33	0.234318	1.19	0	50	30	0	10	10	8	2.4544	2.0004
6	129	80	N6	26	6.29	6.2	4.29	7.6	3	0.217286	1.94	0	14.29	57.14	0	14.29	14.29	8	1.9484	2.9167
6	282	80	S0	26	5.33	6.33	4.33	6.83	4.33	0.127967	3.49	16.67	66.67	16.67	0	0	0	8	1.3371	1.8023
6	126	40	N6	20	3.8	5.2	5	7.5	4.75	0.325383	3.31	0	40	20	0	20	20	8	1.7153	1.6146
6	125	90	N6	18	4.29	5.67	4.83	6.8	4.5	0.00413247	5.98	0	42.86	14.29	0	28.57	14.29	8	1.5875	1.8894
6	281	20	S0	24	4.5	6	4.3	6.17	4.75	0.140748	4.91	20	30	20	0	20	10	8	1.0861	1.4876
6	127	80	N6	22	4.67	6.2	4.4	7.33	5	0.314019	2.9	0	33.33	16.67	16.67	16.67	16.67	8	1.512	1.7471
6	193	80	S8	34	4.9	5.44	4.3	7	3.67	0.179266	3.76	0	30	50	0	10	10	8	1.6944	1.8354
6	259	100	N0	20	5.5	5.8	4.5	7.5	3.4	0.0582486	5.4	0	16.67	16.67	0	33.33	33.33	8	1.8871	2.6093
6	260	100	N0	22	5.85	6.25	3.85	7.08	3.27	0.150444	4.12	7.69	23.08	38.46	0	15.38	15.38	8	2.1527	2.2533
6	194	40	S8	36	5.39	5.67	4.15	6.9	3.83	0.00971128	2.89	0	23.08	38.46	7.69	23.08	7.69	8	2.0603	1.8532
6	13	90	S3	26	5.6	5.2	3.8	7	3.5	0.453431	0.39	0	20	40	0	20	20	8	2.9896	1.8491
6	213	80	N8	26	4.57	6	4.62	7.17	4.58	0.323167	3.52	21.43	21.43	28.57	7.14	14.29	7.14	8	1.1669	2.0507
6	196	80	S8	40	5.09	5.55	4.46	7	3.9	0.428283	0.83	0	18.18	45.45	9.09	18.18	9.09	8	1.9225	1.9355
6	111	70	S6	26	4.88	6	4.57	6.8	4.14	0.0168856	2.81	0	25	25	12.5	25	12.5	8	1.8549	1.5754
6	112	90	S6	28	5.9	6.33	4.1	6.86	3.25	0.382178	0.69	0	40	10	10	20	20	8	2.1623	2.3436
6	113	40	S6	30	5.17	6	4.5	6.8	3.67	0.446056	0.18	0	33.33	33.33	0	33.33	0	8	2.0506	1.7606
6	94	80	N5	14	7	6.25	4	7.33	2.75	0.0607825	2.58	0	0	20	20	20	40	8	2.7862	2.1936
6	262	50	N0	26	5.23	6	4.08	7.1	3.58	0.323656	2.99	0	15.38	53.85	0	15.38	15.38	8	2.13	2.2113
6	263	90	N0	28	6	5.86	4.1	7.14	3.33	0.290125	2.17	0	20	30	0	30	20	8	2.4548	2.9456
6	264	90	N0	30	6.38	5.83	4	7.5	3	0.0878528	1.75	0	25	25	0	25	25	8	2.5331	2.7862
* direction of the transect (N-north, S-south), number of the doline correspond to Table 5
coordinates of dolines: 1: 45.69535N,13.86007E; 2: 45.69307N,13.86856E; 3: 45.68995N, 13.86690E; 4: 45.68776N,13.86891E; 5: 45.68660N,13.86726E; 6: 45.68616N,13.86818E; 7: 45.68217N,13.86462E; 8: 45.69616N,13.87045E; 9: 45.67394N,13.87003E; 10: 45.68847N,18.86323E.
sampling date: 1: 20200521 (yyyymmdd); 2: 20200516; 3: 20200513; 4: 20200519; 5: 20200522; 6: 20200529; 7:20200601; 8: 20200520; 9: 20200611, 10: 20200612
** flowering onset in percentage
*** communities according to Jakob et al. (2025):
1	Frangulo rupestris-Prunetum mahalebis Poldini 1980
2	Aristolochio luteae-Quercetum pubescentis (Horvat 1959) Poldini 2008
3	Seslerio autumnalis-Quercetum petraeae Poldini 1982
4	Seslerio autumnalis-Quercetum cerridis Dakskobler et al. 2017
5	Paeonio officinalis-Tilietum platyphylli Košir et Surina 2005
6	Asaro europaei-Carpinetum betuli Lausi 1964
7	Corydalido ochroleucae-Aceretum pseudoplatani Accetto 1991
8	Asplenietum trichomanis-rutae-muraiae Kuhn 1937
